# Supplementary material for: An Evaluation of Serum miRNA in Renal Cell Carcinoma: A Systematic Review
Source: Cancers (Basel). 2025 Feb 26;17(5):816. doi: 10.3390/cancers17050816 (PMC11898939; doi:10.3390/cancers17050816)
Supplement: Supplementary file 1 [file cancers-17-00816-s001.zip]

Archive with 1 entries (1 files):
- cancers-3454957-supplementary.pdf
